# Supplementary material for: Plasma proteomic analysis of active and torpid greater mouse-eared bats (Myotis myotis)
Source: Sci Rep. 2015 Nov 20;5:16604. doi: 10.1038/srep16604 (PMC4653738; doi:10.1038/srep16604)
Supplement: Supplementary Table S2 [file srep16604-s2.xls]

## Sheet: Tabelle1
Plasma proteomic analysis of active and torpid greater mouse-eared bats (Myotis myotis)
Alexander M. Hecht, Beate C. Braun, Eberhard Krause, Christian C. Voigt, Alex D. Greenwood, and Gábor Á. Czirják
Supplementary Table S2: Peptide matches of identified proteins.
Top ranking peptide matches of all identified proteins shown in Table 1 & 2. Protein IDs are displayed with at least two peptide sequences appeared for the first time in the MASCOT report and related ion scores . Significant threshold for PSMs filtering was p< 0.5.
Spot Number	Protein ID	Accession Number	Peptide Sequences (+ modification)	Ion Score
C1	Kininogen-1 [Myotis davidii]	gi432105324	K.YFVEFTAR.E	26
			K.SGNQFVLYR.I	48
			K.FLTQDCMALPNGDSGECTDFAYMDPQLR.I + 2 Carbamidomethyl (C)	2
C1	Kininogen-2 [Myotis brandtii]	gi521032202	K.ENFKFLTR.H	22
C2	Vitamin D-binding protein [Myotis davidii]	gi432093474	K.LCMAALK.H + Carbamidomethyl (C)	34
			K.LCMAALK.H + Carbamidomethyl (C); Oxidation (M)	27
			K.ILEPTFK.T	50
			R.YTFELSR.R	35
			R.KLCMAALK.H + Carbamidomethyl (C)	55
			K.ICDNLSTK.N + Carbamidomethyl (C)	50
			R.KLCMAALK.H + Carbamidomethyl (C); Oxidation (M)	34
			K.ELPEHTVK.I	37
			K.DPAVCFDAK.V + Carbamidomethyl (C)	44
			K.EELSSFIDK.G	21
			R.TDVPEVFLSK.I	74
			K.FRDCCQER.T + 2 Carbamidomethyl (C)	25
			R.EYEKDKVCK.E + Carbamidomethyl (C)	7
			R.RTDVPEVFLSK.I	68
			K.AMDRYTFELSR.R	44
			K.CCGSTSEDCMAK.E + 3 Carbamidomethyl C	47
			K.DDFTSLSMVLYSR.K	67
			K.DDFTSLSMVLYSR.K + Oxidation (M)	85
			K.FPSGTFEQISHLVK.E	60
			K.VPQLKEELSSFIDK.G	68
			K.CCSINSPPLYCDAK.D + 3 Carbamidomethyl (C)	67
			K.LPDAPDTELEELVEK.R	100
			R.KFPSGTFEQISHLVK.E	42
			K.LPDAPDTELEELVEKR.S	36
			R.AKLPDAPDTELEELVEK.R	39
			R.AKLPDAPDTELEELVEKR.S	33
			K.GHELCADYSENTFTEYK.K + Carbamidomethyl (C)	51
			K.TLGECCDSKDPAVCFDAK.V + 3 Carbamidomethyl (C)	37
			K.GHELCADYSENTFTEYKK.K + Carbamidomethyl (C)	71
			K.HQPQEFPTYVEPSNDEICEAFR.K + Carbamidomethyl (C)	57
			K.HQPQEFPTYVEPSNDEICEAFRK.D + Carbamidomethyl (C)	17
			K.SCDSDSPFPVHPGTAECCTQEGLER.K + 3 Carbamidomethyl (C)	63
C2	Antithrombin-III [Myotis davidii]	gi432097679	R.VWELSK.A	26
			K.IPEATNR.R	29
			K.FDTISEK.T	41
			K.LQPLDFK.E	14
			K.ELMEVFK.F	43
			K.ELMEVFK.F + Oxidation (M)	37
			R.RVWELSK.A	22
			K.IPEATNRR.V	19
			K.SSELVSANR.L	68
			K.SKLPGIVAGGR.D	41
			K.SKFSSENTR.L	42
			K.ANRPFLVLIR.E	34
			R.FRIEDSFSVK.E	48
			R.DDLFVSDAFHK.A	51
			K.TSDQIHFFFAK.L	25
			R.EVALNTIIFMGR.V	100
			R.DIPVNPMCIYR.T + Carbamidomethyl (C)	41
			R.EVALNTIIFMGR.V + Oxidation (M)	92
			R.DIPVNPMCIYR.T + Carbamidomethyl (C); Oxidation (M)	22
			R.VAEGTQVLELPFK.G	67
			K.GDDITMVLILPQR.E	61
			R.FATAFYQHLADSK.N	39
			K.LQDMGLVDLFSPEK.S	96
			K.LQPLDFKENPEPSR.V	18
			K.ELMEVFKFDTISEK.T + Oxidation (M)	27
			K.ADGQSCSASMMYQEGK.F + Carbamidomethyl (C)	71
			K.ADGQSCSASMMYQEGK.F + Carbamidomethyl (C); Oxidation (M)	77
			K.ADGQSCSASMMYQEGK.F + Carbamidomethyl (C); 2 Oxidation (M)	60
			K.EKLQDMGLVDLFSPEK.S + Oxidation (M)	74
			K.APEEEGSDQKIPEATNR.R	33
			K.KAPEEEGSDQKIPEATNR.R	33
			K.LPGIVAGGRDDLFVSDAFHK.A	11
			K.AFLEVNEEGSEAAASTAIVIAGR.S	72
			K.SKLPGIVAGGRDDLFVSDAFHK.A	14
C2	Alpha-fetoprotein [Myotis brandtii]	gi521031276	K.VLVSGAR.Q	44
			K.AWSIAR.L	14
			K.AACLGPK.L + Carbamidomethyl (C)	36
			K.LVTDLTK.V	53
			K.EVTDFAK.T	32
			K.LDALKEK.V	30
			R.HECFLK.H + Carbamidomethyl (C)	32
			K.GYEATLEK.C	48
			K.NCETFDK.L + Carbamidomethyl (C)	32
			R.YIYEIAR.R	28
			K.QTALVELLK.H	37
			K.SLHTLFGDK.L	40
			K.DLGEEYFR.G	41
			K.KQTALVELLK.H	58
			K.ECCAKPLLEK.S + 2 Carbamidomethyl c	26
			R.FKDLGEEYFR.G	36
			K.GVLTECCEAADK.A + 2 Carbamidomethyl (C)	69
			R.RHPDYAVSLLLR.L	61
			K.YMCENQDSISSK.L + Carbamidomethyl (C)	69
			K.YMCENQDSISSK.L + Carbamidomethyl (C); Oxidation (M)	61
			K.LGEYGFQNALLVR.Y	88
			K.LKECCAKPLLEK.S + 2 Carbamidomethyl (C)	18
			K.LPQVSTPTLVDVSR.K	68
			K.KLPQVSTPTLVDVSR.K	61
			K.ECCSGDMLECADDR.A + 3 Carbamidomethyl (C)	80
			K.ECCSGDMLECADDR.A + 3 Carbamidomethyl (C); Oxidation (M)	88
			R.KMASAAATCCRLSEEK.Q + Carbamidomethyl (C); Oxidation (M)	0
			K.ECCSGDMLECADDRADLAK.Y + 3 Carbamidomethyl (C)	19
			K.ECCSGDMLECADDRADLAK.Y + 3 Carbamidomethyl (C); Oxidation (M)	43
			K.NCETFDKLGEYGFQNALLVR.Y + Carbamidomethyl (C)	41
C3 [S2]	Kininogen-1 [Myotis brandtii]	gi521019686	K.SGNQFVLYR.I	46
			R.KSGNQFVLYR.I	49
C4	Alpha-1-antitrypsin [Myotis davidii]	gi432096197	K.FLEDVK.K	27
			K.VPMMKR.T	44
			K.VVNPTQK.-	25
			R.AEADIHR.G	44
			K.HSEEAKK.Q	15
			K.FLEDVKK.T	48
			K.AVLTLDEK.G	51
			R.HMEDLLTK.E	45
			K.QINDFVEK.G	40
			R.HMEDLLTK.E + Oxidation (M)	52
			K.LSISGTYDLK.A	52
			K.KQINDFVEK.G	51
			R.DKRSASLSMPK.L + Oxidation (M)	6
			K.AVHKAVLTLDEK.G	66
			K.TYHSEAFSVNFK.H	34
			K.QINDFVEKGTQGK.I	39
			K.KQINDFVEKGTQGK.I	57
			K.IAPNLADFAFSLYR.Q	78
			K.VFSNGAELSGISEEVPLK.L	76
			K.VFSNGAELSGISEEVPLKLSK.A	44
			K.TYHSEAFSVNFKHSEEAKK.Q	9
			K.PFDASETTEEDFHVDEATTVK.V	72
			K.WVKPFDASETTEEDFHVDEATTVK.V	21
			K.GKWVKPFDASETTEEDFHVDEATTVK.V	14
			R.GFENLLHTLNQPDNQLQLTTGNGLFIDDSVK.L	42
C4	Antithrombin-III [Myotis davidii]	gi432097679	K.FDTISEK.T	43
			K.ELMEVFK.F	43
			K.ELMEVFK.F + Oxidation (M)	36
			K.SSELVSANR.L	67
			K.SKLPGIVAGGR.D	31
			K.ANRPFLVLIR.E	23
			R.FRIEDSFSVK.E	47
			R.DDLFVSDAFHK.A	56
			K.TSDQIHFFFAK.L	27
			R.EVALNTIIFMGR.V	79
			R.DIPVNPMCIYR.T + Carbamidomethyl (C)	52
			R.EVALNTIIFMGR.V + Oxidation (M)	79
			R.VAEGTQVLELPFK.G	90
			K.GDDITMVLILPQR.E	42
			R.FATAFYQHLADSK.N	21
			K.LQDMGLVDLFSPEK.S	82
			K.LQPLDFKENPEPSR.V	10
			K.ADGQSCSASMMYQEGK.F + Carbamidomethyl (C)	75
			K.ADGQSCSASMMYQEGK.F + Carbamidomethyl (C); Oxidation (M)	66
			K.ADGQSCSASMMYQEGK.F + Carbamidomethyl (C); 2 Oxidation (M)	62
			K.APEEEGSDQKIPEATNR.R	40
			K.KAPEEEGSDQKIPEATNR.R	28
			K.APEEEGSDQKIPEATNRR.V	17
			K.LPGIVAGGRDDLFVSDAFHK.A	15
			K.AFLEVNEEGSEAAASTAIVIAGR.S	49
			K.SKLPGIVAGGRDDLFVSDAFHK.A	7
C4	Vitamin D-binding protein [Myotis davidii]	gi432093474	K.ILEPTFK.T	24
			R.YTFELSR.R	41
			R.KLCMAALK.H + Carbamidomethyl (C)	52
			K.ICDNLSTK.N + Carbamidomethyl (C)	48
			R.KLCMAALK.H + Carbamidomethyl (C); Oxidation (M)	61
			K.ELPEHTVK.I	21
			K.EELSSFIDK.G	14
			R.TDVPEVFLSK.I	28
			R.RTDVPEVFLSK.I	39
			K.CCGSTSEDCMAK.E + 3 Carbamidomethyl (C)	49
			K.DDFTSLSMVLYSR.K	66
			K.DDFTSLSMVLYSR.K + Oxidation (M)	77
			K.FPSGTFEQISHLVK.E	45
			K.CCSINSPPLYCDAK.D + 3 Carbamidomethyl (C)	70
			K.LPDAPDTELEELVEK.R	105
			R.KFPSGTFEQISHLVK.E	42
			K.LPDAPDTELEELVEKR.S	40
			R.AKLPDAPDTELEELVEK.R	38
			K.GHELCADYSENTFTEYKK.K + Carbamidomethyl (C)	68
			K.HQPQEFPTYVEPSNDEICEAFRK.D + Carbamidomethyl (C)	33
C5	Alpha-1-antitrypsin [Myotis davidii]	gi432096197	K.TYHSEAFSVNFK.H	92
			K.IAPNLADFAFSLYR.Q	125
			K.VFSNGAELSGISEEVPLK.L	104
			K.VFSNGAELSGISEEVPLKLSK.A	39
C6	Vitamin D-binding protein [Myotis davidii]	gi432093474	K.LCMAALK.H + Carbamidomethyl (C)	25
			K.ILEPTFK.T	48
			R.YTFELSR.R	36
			K.ICDNLSTK.N + Carbamidomethyl (C)	28
			K.ICDNLSTK.N + Carbamidomethyl (C)	45
			R.KLCMAALK.H + Carbamidomethyl (C); Oxidation (M)	53
			K.ELPEHTVK.I	21
			K.DPAVCFDAK.V + Carbamidomethyl (C)	44
			K.EELSSFIDK.G	20
			K.TLGECCDSK.D + 2 Carbamidomethyl (C)	9
			R.YTFELSRR.T	14
			R.TDVPEVFLSK.I	58
			K.FRDCCQER.T + 2 Carbamidomethyl (C)	26
			R.EYEKDKVCK.E + Carbamidomethyl (C)	15
			R.RTDVPEVFLSK.I	50
			K.ICDNLSTKNDK.F + Carbamidomethyl (C)	42
			K.AMDRYTFELSR.R	35
			K.AMDRYTFELSR.R + Oxidation (M)	40
			K.CCGSTSEDCMAK.E + 3 Carbamidomethyl (C)	46
			K.CCGSTSEDCMAK.E + 3 Carbamidomethyl (C); Oxidation (M)	33
			K.NDKFRDCCQER.T + 2 Carbamidomethyl (C)	30
			K.DDFTSLSMVLYSR.K	68
			K.DDFTSLSMVLYSR.K + Oxidation (M)	86
			K.FPSGTFEQISHLVK.E	67
			K.VPQLKEELSSFIDK.G	66
			K.CCSINSPPLYCDAK.D + 3 Carbamidomethyl (C)	44
			K.LPDAPDTELEELVEK.R	62
			K.LPDAPDTELEELVEKR.S	62
			R.AKLPDAPDTELEELVEK.R	53
			K.TLGECCDSKDPAVCFDAK.V + 3 Carbamidomethyl (C)	29
			K.GHELCADYSENTFTEYKK.K + Carbamidomethyl (C)	60
			K.APTANLEDVLPLAEDVTTILSK.C	84
			K.HQPQEFPTYVEPSNDEICEAFR.K + Carbamidomethyl (C)	66
			K.HQPQEFPTYVEPSNDEICEAFRK.D + Carbamidomethyl (C)	22
			K.SCDSDSPFPVHPGTAECCTQEGLER.K + 3 Carbamidomethyl (C)	41
			K.EELSSFIDKGHELCADYSENTFTEYK.K + Carbamidomethyl (C)	58
			K.EELSSFIDKGHELCADYSENTFTEYKK.K + Carbamidomethyl (C)	62
			R.TPMDIFMCVYFTPATQPPELPEVALPTSK.D + Carbamidomethyl (C); Oxidation (M)	38
C6	Antithrombin-III [Myotis davidii]	gi432097679	R.VWELSK.A	20
			K.IPEATNR.R	22
			K.FDTISEK.T	40
			K.LQPLDFK.E	11
			K.ELMEVFK.F	43
			K.ELMEVFK.F + Oxidation (M)	26
			R.RVWELSK.A	28
			R.IEDSFSVK.E	48
			K.IPEATNRR.V	20
			K.SSELVSANR.L	74
			K.SKLPGIVAGGR.D	40
			K.SKFSSENTR.L	42
			K.ANRPFLVLIR.E	31
			R.FRIEDSFSVK.E	60
			R.DDLFVSDAFHK.A	56
			K.TSDQIHFFFAK.L	30
			R.EVALNTIIFMGR.V	73
			R.DIPVNPMCIYR.T + Carbamidomethyl (C)	55
			R.EVALNTIIFMGR.V + Oxidation (M)	78
			R.DIPVNPMCIYR.T + Carbamidomethyl (C); Oxidation (M)	35
			R.VAEGTQVLELPFK.G	85
			K.GDDITMVLILPQR.E	38
			R.FATAFYQHLADSK.N	42
			K.LQDMGLVDLFSPEK.S	85
			K.LQPLDFKENPEPSR.V	17
			K.ELMEVFKFDTISEK.T	29
			K.ELMEVFKFDTISEK.T + Oxidation (M)	27
			K.ADGQSCSASMMYQEGK.F + Carbamidomethyl (C)	77
			K.ADGQSCSASMMYQEGK.F + Carbamidomethyl (C); Oxidation (M)	77
			K.ADGQSCSASMMYQEGK.F + Carbamidomethyl (C); 2 Oxidation (M)	68
			K.EKLQDMGLVDLFSPEK.S	44
			K.EKLQDMGLVDLFSPEK.S + Oxidation (M)	63
			K.APEEEGSDQKIPEATNR.R	38
			K.APEEEGSDQKIPEATNRR.V	28
			K.LPGIVAGGRDDLFVSDAFHK.A	19
			K.AFLEVNEEGSEAAASTAIVIAGR.S	75
			K.SKLPGIVAGGRDDLFVSDAFHK.A	17
			R.VAEGTQVLELPFKGDDITMVLILPQR.E	26
			R.VAEGTQVLELPFKGDDITMVLILPQR.E + Oxidation (M)	24
C6	Alpha-fetoprotein [Myotis brandtii]	gi521031276	K.LVTDLTK.V	48
			K.EVTDFAK.T	37
			K.LDALKEK.V	29
			R.HECFLK.H + Carbamidomethyl (C)	20
			K.GYEATLEK.C	54
			K.NCETFDK.L + Carbamidomethyl (C)	30
			R.YIYEIAR.R	32
			K.APVSDRVTK.C	41
			K.QTALVELLK.H	47
			K.SLHTLFGDK.L	18
			K.KQTALVELLK.H	60
			R.FKDLGEEYFR.G	35
			K.GVLTECCEAADK.A + 2 Carbamidomethyl (C)	72
			R.RHPDYAVSLLLR.L	69
			K.YMCENQDSISSK.L + Carbamidomethyl (C)	64
			K.YMCENQDSISSK.L + Carbamidomethyl (C); Oxidation (M)	65
			K.LGEYGFQNALLVR.Y	49
			K.LKECCAKPLLEK.S + 2 Carbamidomethyl (C)	37
			K.LPQVSTPTLVDVSR.K	68
			K.VFDELKPLVEEPK.A	30
			K.KLPQVSTPTLVDVSR.K	85
			K.ECCSGDMLECADDR.A + 3 Carbamidomethyl (C); Oxidation (M)	96
			K.ECCSGDMLECADDRADLAK.Y + 3 Carbamidomethyl (C)	56
			K.ECCSGDMLECADDRADLAK.Y + 3 Carbamidomethyl (C); Oxidation (M)	51
C7 [S1]	Vitamin D-binding protein [Myotis davidii]	gi432093474	K.LCMAALK.H + Carbamidomethyl C	24
			K.ILEPTFK.T	31
			R.YTFELSR.R	34
			K.ICDNLSTK.N + Carbamidomethyl (C)	49
			R.KLCMAALK.H + Carbamidomethyl (C); Oxidation (M)	7
			K.ELPEHTVK.I	32
			K.DPAVCFDAK.V + Carbamidomethyl (C)	51
			K.EELSSFIDK.G	14
			K.TLGECCDSK.D + 2 Carbamidomethyl (C)	10
			R.YTFELSRR.T	7
			R.TDVPEVFLSK.I	51
			K.FRDCCQER.T + 2 Carbamidomethyl (C)	25
			R.RTDVPEVFLSK.I	68
			K.ICDNLSTKNDK.F + Carbamidomethyl (C)	15
			K.AMDRYTFELSR.R + Oxidation (M)	20
			K.CCGSTSEDCMAK.E + 3 Carbamidomethyl (C)	38
			K.CCGSTSEDCMAK.E + 3 Carbamidomethyl (C); Oxidation (M)	16
			K.CCGSTSEDCMAK.E + 3 Carbamidomethyl (C); Oxidation (M)	40
			K.NDKFRDCCQER.T + 2 Carbamidomethyl (C)	10
			K.DDFTSLSMVLYSR.K	70
			K.DDFTSLSMVLYSR.K + Oxidation (M)	81
			K.FPSGTFEQISHLVK.E	43
			K.VPQLKEELSSFIDK.G	32
			K.CCSINSPPLYCDAK.D + 3 Carbamidomethyl (C)	82
			K.LPDAPDTELEELVEK.R	77
			K.LPDAPDTELEELVEKR.S	48
			R.AKLPDAPDTELEELVEK.R	65
			R.AKLPDAPDTELEELVEKR.S	34
			K.GHELCADYSENTFTEYK.K + Carbamidomethyl (C)	62
			K.TLGECCDSKDPAVCFDAK.V + 3 Carbamidomethyl (C)	27
			K.GHELCADYSENTFTEYKK.K + Carbamidomethyl (C)	62
			K.APTANLEDVLPLAEDVTTILSK.C	15
			K.HQPQEFPTYVEPSNDEICEAFR.K + Carbamidomethyl (C)	64
			K.HQPQEFPTYVEPSNDEICEAFRK.D + Carbamidomethyl (C)	26
			K.SCDSDSPFPVHPGTAECCTQEGLER.K + 3 Carbamidomethyl (C)	35
			K.EELSSFIDKGHELCADYSENTFTEYK.K + Carbamidomethyl (C)	78
			K.EELSSFIDKGHELCADYSENTFTEYKK.K + Carbamidomethyl (C)	41
C7 [S1]	Vascular non-inflammatory molecule 3 [Myotis brandtii]	gi521021447	R.HYEVSR.D	33
			K.NIDVLEK.A	24
			K.CQTTDLR.T + Carbamidomethyl (C)	37
			R.LGQGPGKLQ.-	43
			R.VFEKDPPR.L	31
			R.HYEVSRDGR.L	17
			R.NAGSYTVCQK.D + Carbamidomethyl (C)	43
			R.TCGEPVGSAFTK.F + Carbamidomethyl (C)	54
			K.RNAGSYTVCQK.D + Carbamidomethyl (C)	37
			K.DNSIYVVANIGDK.K	99
			K.DSEVVTFDTPFGK.F	88
			K.DNSIYVVANIGDKK.P	56
			R.SGAPLPILVMALYGR.V	86
			R.SGAPLPILVMALYGR.V + Oxidation (M)	83
			R.YQYNTDVVFDSQGK.L	89
			K.YNLFAPEVQFDFPK.D	83
			K.VYHYDMETESGQLMLSELK.S	61
			K.VYHYDMETESGQLMLSELK.S + Oxidation (M)	57
			K.VYHYDMETESGQLMLSELK.S + 2 Oxidation (M)	82
			R.ETIYPYLEDIPHPEVNWIPCTDPQR.F + Carbamidomethyl (C)	10
C7 [S1]	Antithrombin-III [Myotis davidii]	gi432097679	R.VWELSK.A	22
			K.IPEATNR.R	37
			K.FDTISEK.T	18
			K.ELMEVFK.F	43
			K.ELMEVFK.F + Oxidation (M)	26
			R.RVWELSK.A	27
			R.IEDSFSVK.E	31
			K.IPEATNRR.V	19
			K.SSELVSANR.L	70
			K.SKLPGIVAGGR.D	28
			K.ANRPFLVLIR.E	28
			R.FRIEDSFSVK.E	45
			R.DDLFVSDAFHK.A	52
			K.TSDQIHFFFAK.L	33
			R.EVALNTIIFMGR.V	82
			R.DIPVNPMCIYR.T + Carbamidomethyl (C)	52
			R.EVALNTIIFMGR.V + Oxidation (M)	93
			R.DIPVNPMCIYR.T + Carbamidomethyl (C); Oxidation (M)	29
			R.VAEGTQVLELPFK.G	83
			K.GDDITMVLILPQR.E	45
			K.GDDITMVLILPQR.E + Oxidation (M)	40
			R.FATAFYQHLADSK.N	5
			K.LQDMGLVDLFSPEK.S	90
			K.ELMEVFKFDTISEK.T	34
			K.ELMEVFKFDTISEK.T + Oxidation (M)	25
			K.ADGQSCSASMMYQEGK.F + Carbamidomethyl (C)	77
			K.ADGQSCSASMMYQEGK.F + Carbamidomethyl (C); Oxidation (M)	82
			K.ADGQSCSASMMYQEGK.F + Carbamidomethyl (C); 2 Oxidation (M)	70
			K.EKLQDMGLVDLFSPEK.S + Oxidation (M)	73
			K.APEEEGSDQKIPEATNR.R	27
			K.KAPEEEGSDQKIPEATNR.R	35
			K.APEEEGSDQKIPEATNRR.V	24
			K.LPGIVAGGRDDLFVSDAFHK.A	21
			K.AFLEVNEEGSEAAASTAIVIAGR.S	76
			K.SKLPGIVAGGRDDLFVSDAFHK.A	16
C8	Vitamin D-binding protein [Myotis davidii]	gi432093474	R.YTFELSR.R	17
			R.RTDVPEVFLSK.I	23
			R.KFPSGTFEQISHLVK.E	50
			K.LPDAPDTELEELVEKR.S	46
			R.AKLPDAPDTELEELVEKR.S	110
			K.HQPQEFPTYVEPSNDEICEAFR.K + Carbamidomethyl (C)	107
			K.HQPQEFPTYVEPSNDEICEAFRK.D + Carbamidomethyl (C)	34
			K.SCDSDSPFPVHPGTAECCTQEGLER.K + 3 Carbamidomethyl (C)	88
C8	Vascular non-inflammatory molecule 3 [Myotis brandtii]	gi521021447	R.SGAPLPILVMALYGR.V	55
C9	Vitamin D-binding protein [Myotis davidii]	gi432093474	R.YTFELSR.R	29
			R.RTDVPEVFLSK.I	35
			K.AMDRYTFELSR.R	13
			R.KFPSGTFEQISHLVK.E	41
			K.LPDAPDTELEELVEKR.S	45
			R.AKLPDAPDTELEELVEKR.S	95
			K.HQPQEFPTYVEPSNDEICEAFR.K + Carbamidomethyl (C)	58
			K.HQPQEFPTYVEPSNDEICEAFRK.D + Carbamidomethyl (C)	23
			K.SCDSDSPFPVHPGTAECCTQEGLER.K + 3 Carbamidomethyl C	57
C9	Vascular non-inflammatory molecule 3 [Myotis brandtii]	gi521021447	R.SGAPLPILVMALYGR.V	76
C10	Alpha-fetoprotein [Myotis brandtii]	gi521031276	R.AFKAWSIAR.L	4
			R.RHPDYAVSLLLR.L	24
			K.LGEYGFQNALLVR.Y	55
			K.DVFLGTFLYEYSR.R	84
			K.KLPQVSTPTLVDVSR.K	49
			R.YTKKLPQVSTPTLVDVSR.K	50
			K.NCETFDKLGEYGFQNALLVR.Y + Carbamidomethyl (C)	32
C11	Alpha-fetoprotein [Myotis brandtii]	gi521031276	K.VLVSGAR.Q	47
			K.AWSIAR.L	17
			K.AACLGPK.L + Carbamidomethyl (C)	42
			K.LVTDLTK.V	15
			K.EVTDFAK.T	32
			K.LDALKEK.V	28
			R.HECFLK.H + Carbamidomethyl (C)	26
			R.VGSYCCK.L + 2 Carbamidomethyl (C)	25
			K.GYEATLEK.C	52
			K.NCETFDK.L + Carbamidomethyl (C)	32
			R.YIYEIAR.R	39
			K.QTALVELLK.H	55
			K.SLHTLFGDK.L	42
			K.DLGEEYFR.G	41
			K.KQTALVELLK.H	31
			R.HPDYAVSLLLR.L	36
			R.FKDLGEEYFR.G	38
			K.GVLTECCEAADK.A + 2 Carbamidomethyl (C)	67
			R.RHPDYAVSLLLR.L	60
			K.YMCENQDSISSK.L + Carbamidomethyl (C)	78
			K.KEPERHECFLK.H + Carbamidomethyl (C)	12
			K.YMCENQDSISSK.L + Carbamidomethyl (C); Oxidation (M)	63
			K.YMCENQDSISSK.L + Carbamidomethyl (C); Oxidation (M)	34
			K.LGEYGFQNALLVR.Y	85
			K.LKECCAKPLLEK.S + 2 Carbamidomethyl (C)	17
			K.LPQVSTPTLVDVSR.K	68
			K.DVFLGTFLYEYSR.R	102
			K.KLPQVSTPTLVDVSR.K	63
			K.ECCSGDMLECADDR.A + 3 Carbamidomethyl (C)	54
			K.ECCSGDMLECADDR.A + 3 Carbamidomethyl (C); Oxidation (M)	78
			K.KLPQVSTPTLVDVSRK.L	78
			K.VHKECCSGDMLECADDR.A + 3 Carbamidomethyl (C)	64
			K.VHKECCSGDMLECADDR.A + 3 Carbamidomethyl (C); Oxidation (M)	60
			K.ECCSGDMLECADDRADLAK.Y + 3 Carbamidomethyl (C)	31
			K.ECCSGDMLECADDRADLAK.Y + 3 Carbamidomethyl (C); Oxidation (M)	49
			K.VHKECCSGDMLECADDRADLAK.Y + 3 Carbamidomethyl (C)	25
			K.VHKECCSGDMLECADDRADLAK.Y + 3 Carbamidomethyl (C); Oxidation (M)	27
C11	Antithrombin-III [Myotis davidii]	gi432097679	K.IPEATNR.R	22
			K.FDTISEK.T	35
			K.LQPLDFK.E	21
			K.ELMEVFK.F	43
			K.ELMEVFK.F + Oxidation (M)	19
			R.RVWELSK.A	23
			K.SSELVSANR.L	72
			K.LGACDNTLK.E + Carbamidomethyl (C)	53
			K.SKLPGIVAGGR.D	34
			K.SKFSSENTR.L	42
			K.ANRPFLVLIR.E	30
			R.FRIEDSFSVK.E	49
			R.DDLFVSDAFHK.A	45
			K.TSDQIHFFFAK.L	43
			R.EVALNTIIFMGR.V	93
			R.DIPVNPMCIYR.T + Carbamidomethyl (C)	45
			R.EVALNTIIFMGR.V + Oxidation (M)	92
			R.DIPVNPMCIYR.T + Carbamidomethyl (C); Oxidation (M)	37
			R.VAEGTQVLELPFK.G	70
			K.GDDITMVLILPQR.E	41
			R.FATAFYQHLADSK.N	30
			K.LQDMGLVDLFSPEK.S	96
			K.LQPLDFKENPEPSR.V	22
			K.ELMEVFKFDTISEK.T + Oxidation (M)	16
			K.ADGQSCSASMMYQEGK.F + Carbamidomethyl (C)	70
			K.ADGQSCSASMMYQEGK.F + Carbamidomethyl (C); Oxidation (M)	77
			K.ADGQSCSASMMYQEGK.F + Carbamidomethyl (C); 2 Oxidation (M)	63
			K.APEEEGSDQKIPEATNR.R	28
			K.AFLEVNEEGSEAAASTAIVIAGR.S	122
C11	Fibrionogen beta chain [Myotis brandtii]	gi521022331	K.WNPYK.E	19
			R.KWNPYK.E	13
			K.GSWYSMK.K	16
			K.GSWYSMK.K + Oxidation (M)	19
			K.IRPFFPQ.-	20
			K.ECEEIVR.N + Carbamidomethyl (C)	30
			R.QDGSVDFGR.K	54
			R.KYQISVDK.Y	57
			K.APAAQGLVER.K	46
			R.QDGSVDFGRK.W	53
			K.YQISVDKYK.G	30
			K.EDGGGWWYNR.C	62
			R.YGGFTIQNEAR.K	74
			K.HGTDDGVVWMNWK.G	71
			K.LESDVSAQMEYCR.V + Carbamidomethyl (C)	97
			K.LESDVSAQMEYCR.V + Carbamidomethyl (C); Oxidation (M)	98
			R.VPCTVSCNIPVVSGK.E + 2 Carbamidomethyl (C)	62
			K.YCGLPGEYWLGNDK.I + Carbamidomethyl (C)	69
			R.VFIDESMNSNIPTNLR.V	71
			R.VFIDESMNSNIPTNLR.V + Oxidation (M)	56
			R.RVFIDESMNSNIPTNLR.V + Oxidation (M)	60
			R.VYCDMNTEGGGWTVIQNR.Q + Carbamidomethyl (C)	58
			R.VYCDMNTEGGGWTVIQNR.Q + Carbamidomethyl (C); Oxidation (M)	60
C12	Alpha-fetoprotein [Myotis brandtii]	gi521031276	K.VLVSGAR.Q	28
			K.AWSIAR.L	22
			K.LVTDLTK.V	27
			K.EVTDFAK.T	30
			R.HECFLK.H + Carbamidomethyl (C)	21
			K.GYEATLEK.C	28
			K.NCETFDK.L + Carbamidomethyl (C)	33
			R.YIYEIAR.R	42
			K.QTALVELLK.H	52
			K.SLHTLFGDK.L	28
			K.DLGEEYFR.G	41
			K.KQTALVELLK.H	65
			K.ECCAKPLLEK.S + 2 Carbamidomethyl (C)	30
			R.HPDYAVSLLLR.L	35
			R.FKDLGEEYFR.G	47
			K.GVLTECCEAADK.A + 2 Carbamidomethyl (C)	67
			R.RHPDYAVSLLLR.L	68
			K.YMCENQDSISSK.L + Carbamidomethyl (C)	83
			K.YMCENQDSISSK.L + Carbamidomethyl (C); Oxidation (M)	70
			K.LGEYGFQNALLVR.Y	88
			K.LKECCAKPLLEK.S + 2 Carbamidomethyl (C)	32
			K.LPQVSTPTLVDVSR.K	68
			K.DVFLGTFLYEYSR.R	95
			K.KLPQVSTPTLVDVSR.K	57
			K.ECCSGDMLECADDR.A + 3 Carbamidomethyl (C); Oxidation (M)	93
			K.ECCSGDMLECADDRADLAK.Y + 3 Carbamidomethyl (C)	35
			K.ECCSGDMLECADDRADLAK.Y + 3 Carbamidomethyl (C); Oxidation (M)	42
C12	Antithrombin-III [Myotis davidii]	gi432097679	K.FDTISEK.T	36
			K.LQPLDFK.E	8
			K.ELMEVFK.F	43
			K.ELMEVFK.F + Oxidation (M)	24
			R.RVWELSK.A	21
			K.SSELVSANR.L	72
			K.LGACDNTLK.E + Carbamidomethyl (C)	47
			K.SKLPGIVAGGR.D	35
			K.ANRPFLVLIR.E	25
			R.FRIEDSFSVK.E	54
			R.DDLFVSDAFHK.A	62
			K.TSDQIHFFFAK.L	41
			R.EVALNTIIFMGR.V	82
			R.DIPVNPMCIYR.T + Carbamidomethyl (C)	47
			R.EVALNTIIFMGR.V + Oxidation (M)	87
			R.DIPVNPMCIYR.T + Carbamidomethyl (C); Oxidation (M)	27
			R.VAEGTQVLELPFK.G	83
			K.GDDITMVLILPQR.E	29
			K.GDDITMVLILPQR.E + Oxidation (M)	24
			R.FATAFYQHLADSK.N	41
			K.LQDMGLVDLFSPEK.S	68
			K.LQPLDFKENPEPSR.V	23
			K.ELMEVFKFDTISEK.T + Oxidation (M)	8
			K.ADGQSCSASMMYQEGK.F + Carbamidomethyl (C)	62
			K.ADGQSCSASMMYQEGK.F + Carbamidomethyl (C); Oxidation (M)	73
			K.APEEEGSDQKIPEATNR.R	25
			K.KAPEEEGSDQKIPEATNR.R	17
			K.AFLEVNEEGSEAAASTAIVIAGR.S	109
C12	Serotransferrin [Myotis davidii]	gi432108417	R.GDVAFVK.E	32
			K.TKDLLFR.D	1
			K.LLCPDGTR.K + Carbamidomethyl (C)	29
			K.CLAELQGR.T + Carbamidomethyl (C)	31
			K.LCQLCAGK.G + 2 Carbamidomethyl (C)	33
			K.DLQKENFK.L	25
			R.YYGYTGAFR.C	21
			K.GSGFQLNELR.G	70
			K.DLLFRDDTK.C	40
			K.WCAIGHQER.L + Carbamidomethyl (C)	24
			K.EETIDQNTGGK.N	38
			K.KGSGFQLNELR.G	37
			K.VLLEQQAQFGK.D	71
			K.CGLVPVLAENYK.T + Carbamidomethyl (C)	60
			R.GTSGDFQLFSSSQGK.D	89
			K.ENPQTSYYAVAVVK.K	68
			K.SSSPEDLTWNTLQGK.K	59
			K.GEADAMSLDGGFIYIAGK.C	59
			R.GDVAFVKEETIDQNTGGK.N	11
			K.GQIECESAETTEDCIAK.I + 2 Carbamidomethyl (C)	110
C13	Alpha-fetoprotein [Myotis brandtii]	gi521031276	K.VLVSGAR.Q	44
			K.AACLGPK.L + Carbamidomethyl (C)	42
			K.CSSLQK.F + Carbamidomethyl (C)	28
			K.VFDELK.P	17
			K.LVTDLTK.V	52
			K.EVTDFAK.T	29
			K.LDALKEK.V	33
			K.ATEEQLK.T	32
			R.HECFLK.H + Carbamidomethyl (C)	29
			R.VGSYCCK.L + 2 Carbamidomethyl (C)	28
			K.LKECCAK.P + 2 Carbamidomethyl (C)	20
			K.GYEATLEK.C	52
			K.NCETFDK.L + Carbamidomethyl (C)	30
			R.YIYEIAR.R	42
			K.EKVLVSGAR.Q	45
			R.LKCSSLQK.F + Carbamidomethyl (C)	26
			K.APVSDRVTK.C	46
			K.QTALVELLK.H	54
			K.SLHTLFGDK.L	22
			K.DLGEEYFR.G	58
			K.KQTALVELLK.H	54
			K.ECCAKPLLEK.S + 2 Carbamidomethyl (C)	27
			R.HPDYAVSLLLR.L	48
			K.GVLTECCEAADK.A + Carbamidomethyl (C)	11
			R.FKDLGEEYFR.G	35
			K.HKPKATEEQLK.T	42
			K.GVLTECCEAADK.A + 2 Carbamidomethyl (C)	70
			R.DTYGDMADCCTK.K + 2 Carbamidomethyl (C)	69
			R.RHPDYAVSLLLR.L	66
			R.DTYGDMADCCTK.K + 2 Carbamidomethyl (C); Oxidation (M)	16
			K.YMCENQDSISSK.L + Carbamidomethyl (C)	92
			K.YMCENQDSISSK.L + Carbamidomethyl (C); Oxidation (M)	49
			K.LGEYGFQNALLVR.Y	75
			K.LKECCAKPLLEK.S + 2 Carbamidomethyl (C)	24
			K.HKDDNPNLPALVR.P	17
			R.DTYGDMADCCTKK.E + Carbamidomethyl (C)	5
			K.LPQVSTPTLVDVSR.K	47
			K.VFDELKPLVEEPK.A	25
			R.DTYGDMADCCTKK.E + 2 Carbamidomethyl (C)	55
			R.DTYGDMADCCTKK.E + 2 Carbamidomethyl (C); Oxidation (M)	57
			K.DVFLGTFLYEYSR.R	102
			K.KLPQVSTPTLVDVSR.K	45
			K.YMCENQDSISSKLK.E + Carbamidomethyl (C)	14
			K.ECCSGDMLECADDR.A + 3 Carbamidomethyl (C)	95
			K.ECCSGDMLECADDR.A + 3 Carbamidomethyl (C); Oxidation (M)	106
			K.EAKDVFLGTFLYEYSR.R	22
			K.VHKECCSGDMLECADDR.A + 3 Carbamidomethyl (C)	63
			K.VHKECCSGDMLECADDR.A + 3 Carbamidomethyl (C); Oxidation (M)	57
			K.ECCSGDMLECADDRADLAK.Y + 3 Carbamidomethyl (C)	49
			K.ECCSGDMLECADDRADLAK.Y + 3 Carbamidomethyl (C); Oxidation (M)	46
			K.LCAVASLRDTYGDMADCCTK.K + 3 Carbamidomethyl (C)	8
			K.NCETFDKLGEYGFQNALLVR.Y + Carbamidomethyl (C)	46
			R.GLVLVTFSQFLQQCPFEEQVK.L + Carbamidomethyl (C)	66
			K.VHKECCSGDMLECADDRADLAK.Y + 3 Carbamidomethyl (C)	27
			K.VHKECCSGDMLECADDRADLAK.Y + 3 Carbamidomethyl (C); Oxidation (M)	29
			K.EFNADTFTFHADVCALPVPEQQVK.K + Carbamidomethyl (C)	7
			K.SQCLAEVENDDLPSDLASLNADYVDDKDLCKNYK.E + 2 Carbamidomethyl (C)	1
C13	Serotransferrin [Myotis davidii]	gi432108417	K.CTAFSEK.L + Carbamidomethyl (C)	32
			K.TKDLLFR.D	24
			K.GYLAVAVVK.S	68
			K.LLCPDGTR.K + Carbamidomethyl (C)	24
			K.CLAELQGR.T + Carbamidomethyl (C)	48
			K.LCQLCAGK.G + 2 Carbamidomethyl (C)	41
			R.SPNHGVVSR.Q	32
			K.DLQKENFK.L	28
			K.LLCPDGTRK.A + Carbamidomethyl (C)	29
			R.YYGYTGAFR.C	43
			K.GSGFQLNELR.G	61
			K.DLLFRDDTK.C	19
			K.CDEWSINSK.G + Carbamidomethyl (C)	35
			K.WCAIGHQER.L + Carbamidomethyl (C)	31
			K.EKTRPDASAAK.C	2
			K.EETIDQNTGGK.N	49
			K.KGSGFQLNELR.G	48
			K.VLLEQQAQFGK.D	69
			K.FFSQGCAPGYK.R + Carbamidomethyl (C)	46
			K.TKDLLFRDDTK.C	18
			K.CGLVPVLAENYK.T + Carbamidomethyl (C)	65
			R.LKCDEWSINSK.G + Carbamidomethyl (C)	25
			R.GTSGDFQLFSSSQGK.D	68
			R.TAGWNIPMGLLYSK.I	57
			R.TAGWNIPMGLLYSK.I + Oxidation (M)	50
			K.ENPQTSYYAVAVVK.K	84
			K.SSYHECIQAIAESK.A + Carbamidomethyl (C)	36
			R.LLEACTFHKPLTPK.T + Carbamidomethyl (C)	33
			K.SSSPEDLTWNTLQGK.K	41
			R.KSSYHECIQAIAESK.A + Carbamidomethyl (C)	53
			K.DENGCLGDFCLFQSK.T + 2 Carbamidomethyl (C)	79
			K.GEADAMSLDGGFIYIAGK.C	77
			K.CASSHHEPYSGYSGAFK.C + Carbamidomethyl (C)	28
			R.GDVAFVKEETIDQNTGGK.N	60
			K.GQIECESAETTEDCIAK.I + 2 Carbamidomethyl (C)	105
			K.MDSWMYLGYEYASAIK.N + Oxidation (M)	56
			K.MDSWMYLGYEYASAIK.N + 2 Oxidation (M)	74
			K.AASNFFAASCVPGADATAFPK.L + Carbamidomethyl (C)	79
			K.IMKGEADAMSLDGGFIYIAGK.C + 2 Oxidation (M)	71
			K.INHCEFDKFFSQGCAPGYK.R + 2 Carbamidomethyl (C)	34
C13	Complement C3 [Myotis davidii]	gi432106131	K.EGLPEGR.Q	31
			K.VVPEGIR.M	27
			K.GVFVLNK.N	43
			R.SDLACPK.P + Carbamidomethyl (C)	14
			K.LTINTHK.S	35
			R.LPYSVVR.N	44
			R.NEQVEIR.A	44
			R.AVLYNYR.E	29
			R.WEEPGQR.L	18
			R.EADTLTVR.V	39
			R.YFITDGVR.K	35
			K.KIWDTVEK.A	31
			K.ADIGCTPGSGK.N + Carbamidomethyl (C)	31
			K.GYTQQLAFR.Q	66
			K.VTVHDFPGKK.E	31
			K.DFDSVPPVVR.W	13
			R.HLQTVTIPPK.S	34
			R.YFTYLVMNK.G	57
			R.YFTYLVMNK.G + Oxidation (M)	59
			K.KGYTQQLAFR.Q	98
			R.EVVADSVWVDVK.D	92
			R.IPVATQGSNQVHSVTR.D	67
			R.VEMLYNPAFCSLATAK.K + Carbamidomethyl (C)	54
			K.DSITTWEIMAVSLSDR.K	87
			R.VEMLYNPAFCSLATAK.K + Carbamidomethyl (C); Oxidation (M)	69
			K.DSITTWEIMAVSLSDR.K + Oxidation (M)	99
			K.DSITTWEIMAVSLSDRK.G	37
			K.DSITTWEIMAVSLSDRK.G + Oxidation (M)	54
C14	Fibrinogen beta chain [Myotis brandtii]	gi521022331	R.SILENLR.S	21
			K.IRPFFPQ.-	15
			K.APAAQGLVER.K	41
			K.EDGGGWWYNR.C	40
			R.YGGFTIQNEAR.K	65
			R.ARPAKAPAAQGLVER.K	27
			K.LESDVSAQMEYCR.V + Carbamidomethyl (C)	87
			R.VFIDESMNSNIPTNLR.V	88
			R.VYCDMNTEGGGWTVIQNR.Q + Carbamidomethyl (C)	123
			R.NGGETSELYLIQPHTSIKPYR.V	79
C15	Serotransferrin [Myotis davidii]	gi432108417	R.YYGYTGAFR.C	54
			K.WCAIGHQER.L + Carbamidomethyl (C)	52
			K.KGSGFQLNELR.G	55
			K.FFSQGCAPGYKR.S + Carbamidomethyl (C)	26
			K.CNTVKWCAIGHQER.L + 2 Carbamidomethyl (C)	80
			K.INHCEFDKFFSQGCAPGYKR.S + 2 Carbamidomethyl (C)	90
			R.SAGGNEDLIWELLNQAQEHYGR.G	74
C16	Serotransferrin [Myotis davidii]	gi432108417	R.YYGYTGAFR.C	65
			K.GSGFQLNELR.G	41
			K.WCAIGHQER.L + Carbamidomethyl (C)	60
			K.KGSGFQLNELR.G	68
			K.FFSQGCAPGYKR.S + Carbamidomethyl (C)	51
			K.INHCEFDKFFSQGCAPGYKR.S + 2 Carbamidomethyl (C)	47
			R.SAGGNEDLIWELLNQAQEHYGR.G	97
C16	Alpha-fetoprotein [Myotis brandtii]	gi521031276	R.FKDLGEEYFR.G	51
			R.RHPDYAVSLLLR.L	51
			K.LGEYGFQNALLVR.Y	52
			K.DVFLGTFLYEYSR.R	79
C17	Serotransferrin [Myotis davidii]	gi432108417	R.YYGYTGAFR.C	31
			K.GSGFQLNELR.G	9
			K.WCAIGHQER.L + Carbamidomethyl (C)	43
			K.KGSGFQLNELR.G	23
			K.INHCEFDKFFSQGCAPGYKR.S + 2 Carbamidomethyl (C)	59
			R.SAGGNEDLIWELLNQAQEHYGR.G	6
C17	Fibrinogen beta chain [Myotis brandtii]	gi521022331	K.IRPFFPQ.-	10
			K.EDGGGWWYNR.C	9
			R.YGGFTIQNEAR.K	30
			R.ARPAKAPAAQGLVER.K	1
C18	Alpha-fetoprotein [Myotis brandtii]	gi521031276	K.VLVSGAR.Q	45
			K.AACLGPK.L + Carbamidomethyl (C)	37
			K.IIPLCCK.A	15
			K.LVTDLTK.V	50
			K.EVTDFAK.T	8
			K.LDALKEK.V	22
			R.HECFLK.H + Carbamidomethyl (C)	32
			K.GYEATLEK.C	54
			K.NCETFDK.L + Carbamidomethyl (C)	32
			K.APVSDRVTK.C	45
			K.QTALVELLK.H	48
			K.SLHTLFGDK.L	41
			K.DLGEEYFR.G	57
			K.KQTALVELLK.H	59
			K.ECCAKPLLEK.S + 2 Carbamidomethyl (C)	31
			K.FPTAEFIEVSK.L	11
			R.HPDYAVSLLLR.L	51
			R.FKDLGEEYFR.G	41
			K.GVLTECCEAADK.A + 2 Carbamidomethyl (C)	67
			R.DTYGDMADCCTK.K + 2 Carbamidomethyl (C)	59
			K.YMCENQDSISSK.L + Carbamidomethyl (C)	81
			K.KEPERHECFLK.H + Carbamidomethyl (C)	15
			K.YMCENQDSISSK.L + Carbamidomethyl (C); Oxidation (M)	59
			K.LGEYGFQNALLVR.Y	72
			K.LKECCAKPLLEK.S + 2 Carbamidomethyl (C)	36
			K.LPQVSTPTLVDVSR.K	73
			K.VFDELKPLVEEPK.A	25
			K.DVFLGTFLYEYSR.R	102
			K.KLPQVSTPTLVDVSR.K	43
			K.KLPQVSTPTLVDVSRK.L	57
			K.LGEYYLQNAFLVAYTK.K	2
			K.GVLTECCEAADKAACLGPK.L + 3 Carbamidomethyl (C)	30
			K.ECCSGDMLECADDRADLAK.Y + 3 Carbamidomethyl (C); Oxidation (M)	41
			K.NCETFDKLGEYGFQNALLVR.Y + Carbamidomethyl (C)	66
C18	Complement C4-A [Myotis davidii]	gi432089459	R.IQQFRK.A	21
			K.DHAVDLVQK.G	55
			K.ADGSYGAWLHR.D	35
			R.KADGSYGAWLHR.D	57
			R.DSSTWLTAFVLK.V	59
			R.VETSISNANSFLGAK.A	86
			K.VLSLAQEQVDDSPEK.L	110
			R.LPPETKDHAVDLVQK.G	26
			K.QRVETSISNANSFLGAK.A	66
			K.ASAGLLGAHAAAITAYALTLSK.A	59
			K.VLSLAQEQVDDSPEKLQETAK.W	29
			R.VTASSPLDTLGSGGALSAGGVASLLR.L	143
			R.AEMADQVAAWLTHQGSFQGGFR.S	60
			R.AEMADQVAAWLTHQGSFQGGFR.S + Oxidation (M)	49
			R.TLEIPGNSDPNIIPDGDHSSFVR.V	28
C18	NSFL1 cofactor p47 [Myotis davidii]	gi432112936	K.PFAGGGYR.L	18
			R.LFIVDAR.P	35
			R.FYAGGSER.S	18
			R.RGEVPAELR.R	28
			R.SGQQIVGPPR.K	53
			R.RGEVPAELRR.L	44
			K.SGFSLDNGELR.S	49
			R.HSSQDVHIVLK.L	39
			R.SPNELVDDLFK.G	48
			K.EANLLNAVIVQR.L	72
			K.EHGAVAVEQMTR.S + Oxidation (M)	51
			R.LGAAPEEESAYVAGER.R	83
			R.SPGETSKPKPFAGGGYR.L	35
			R.SYQDPSNAQFLESIR.R	114
			R.SYQDPSNAQFLESIRR.G	17
			K.ASSSISIDESQPTTNIQIR.L	86
C19	Alpha-fetoprotein [Myotis brandtii]	gi521031276	K.VLVSGAR.Q	30
			K.LVTDLTK.V	42
			K.EVTDFAK.T	25
			K.LDALKEK.V	30
			R.HECFLK.H + Carbamidomethyl (C)	33
			K.GYEATLEK.C	48
			K.EKVLVSGAR.Q	41
			R.LKCSSLQK.F + Carbamidomethyl (C)	30
			K.APVSDRVTK.C	47
			K.QTALVELLK.H	49
			K.SLHTLFGDK.L	40
			K.DLGEEYFR.G	43
			K.KQTALVELLK.H	68
			K.ECCAKPLLEK.S + 2 Carbamidomethyl (C)	26
			R.HPDYAVSLLLR.L	52
			R.FKDLGEEYFR.G	41
			K.GVLTECCEAADK.A + 2 Carbamidomethyl (C)	70
			K.YMCENQDSISSK.L + Carbamidomethyl (C)	68
			K.YMCENQDSISSK.L + Carbamidomethyl (C); Oxidation (M)	57
			K.LGEYGFQNALLVR.Y	87
			K.LKECCAKPLLEK.S + 2 Carbamidomethyl (C)	53
			K.LPQVSTPTLVDVSR.K	61
			K.VFDELKPLVEEPK.A	37
			K.DVFLGTFLYEYSR.R	91
			K.KLPQVSTPTLVDVSR.K	46
			K.ECCSGDMLECADDR.A + 3 Carbamidomethyl (C); Oxidation (M)	74
			K.KLPQVSTPTLVDVSRK.L	31
			K.GVLTECCEAADKAACLGPK.L + 3 Carbamidomethyl (C)	25
			K.VHKECCSGDMLECADDR.A + 3 Carbamidomethyl (C)	27
			K.ECCSGDMLECADDRADLAK.Y + 3 Carbamidomethyl (C)	54
			K.NCETFDKLGEYGFQNALLVR.Y + Carbamidomethyl (C)	51
			R.GLVLVTFSQFLQQCPFEEQVK.L + Carbamidomethyl (C)	39
			K.VHKECCSGDMLECADDRADLAK.Y + 3 Carbamidomethyl (C)	27
C19	Complement C4-A [Myotis davidii]	gi432089459	R.IQQFRK.A	21
			K.DHAVDLVQK.G	47
			K.ADGSYGAWLHR.D	32
			R.KADGSYGAWLHR.D	24
			R.VETSISNANSFLGAK.A	92
			K.VLSLAQEQVDDSPEK.L	99
			R.GCGEQTMIFLAPTLAASR.Y + Carbamidomethyl (C)	78
			K.ASAGLLGAHAAAITAYALTLSK.A	72
			K.VLSLAQEQVDDSPEKLQETAK.W	20
			R.VTASSPLDTLGSGGALSAGGVASLLR.L	56
			R.AEMADQVAAWLTHQGSFQGGFR.S	58
			R.TLEIPGNSDPNIIPDGDHSSFVR.V	22
			K.WLLSQQQADGSFRDPCPVIHR.G + Carbamidomethyl (C)	57
C19	Apolipoprotein A-V [Myotis davidii]	gi432105735	-.METMLR.D	31
			-.METMLR.D + Oxidation (M)	28
			-.METMLR.D + 2 Oxidation (M)	17
			M.ETMLRDQK.D + Oxidation (M)	16
			R.QLEGLALQMK.K	67
			R.QLEGLALQMK.K + Oxidation (M)	62
			-.METMLRDQK.D	46
			K.GHLTPYADNLK.G	53
			R.QLEGLALQMKK.K	49
			R.QLEGLALQMKK.K + Oxidation (M)	27
			R.SSVEPHGEAFNK.I	51
			R.SGDVQGHLIFLEK.D	84
			K.ELKGHLTPYADNLK.G	16
			R.SGDVQGHLIFLEKDLR.D	24
C20	Alpha-fetoprotein [Myotis brandtii]	gi521031276	K.VLVSGAR.Q	44
			K.AACLGPK.L + Carbamidomethyl (C)	43
			K.LVTDLTK.V	47
			K.EVTDFAK.T	33
			K.LDALKEK.V	28
			R.HECFLK.H + Carbamidomethyl (C)	30
			K.GYEATLEK.C	48
			K.NCETFDK.L + Carbamidomethyl (C)	30
			R.YIYEIAR.R	36
			K.EKVLVSGAR.Q	43
			R.LKCSSLQK.F + Carbamidomethyl (C)	34
			K.QTALVELLK.H	50
			K.SLHTLFGDK.L	41
			K.DLGEEYFR.G	56
			K.KQTALVELLK.H	54
			K.ECCAKPLLEK.S + 2 Carbamidomethyl (C)	27
			K.FPTAEFIEVSK.L	31
			R.HPDYAVSLLLR.L	52
			K.GVLTECCEAADK.A + Carbamidomethyl (C)	15
			R.FKDLGEEYFR.G	46
			K.GVLTECCEAADK.A + 2 Carbamidomethyl (C)	67
			R.DTYGDMADCCTK.K + 2 Carbamidomethyl (C)	20
			R.RHPDYAVSLLLR.L	59
			R.DTYGDMADCCTK.K + 2 Carbamidomethyl (C); Oxidation (M)	23
			K.YMCENQDSISSK.L + Carbamidomethyl (C)	84
			K.KEPERHECFLK.H + Carbamidomethyl (C)	9
			K.YMCENQDSISSK.L + Carbamidomethyl (C); Oxidation (M)	64
			K.LGEYGFQNALLVR.Y	75
			K.HKDDNPNLPALVR.P	24
			K.LKECCAKPLLEK.S + 2 Carbamidomethyl (C)	33
			K.LPQVSTPTLVDVSR.K	86
			K.DVFLGTFLYEYSR.R	90
			K.KLPQVSTPTLVDVSR.K	76
			K.ECCSGDMLECADDR.A + 3 Carbamidomethyl (C)	108
			K.ECCSGDMLECADDR.A + 3 Carbamidomethyl (C); Oxidation (M)	81
			K.KLPQVSTPTLVDVSRK.L	64
			K.GVLTECCEAADKAACLGPK.L + 3 Carbamidomethyl (C)	40
			K.VHKECCSGDMLECADDR.A + 3 Carbamidomethyl (C)	67
			K.VHKECCSGDMLECADDR.A + 3 Carbamidomethyl (C); Oxidation (M)	66
			K.ECCSGDMLECADDRADLAK.Y + 3 Carbamidomethyl (C)	67
			K.ECCSGDMLECADDRADLAK.Y + 3 Carbamidomethyl (C); Oxidation (M)	45
			K.NCETFDKLGEYGFQNALLVR.Y + Carbamidomethyl (C)	35
			K.VHKECCSGDMLECADDRADLAK.Y + 3 Carbamidomethyl (C)	25
			K.VHKECCSGDMLECADDRADLAK.Y + 3 Carbamidomethyl (C); Oxidation (M)	19
			K.EFNADTFTFHADVCALPVPEQQVK.K + Carbamidomethyl (C)	2
C20	Complement C4-A [Myotis davidii]	gi432089459	K.TEQWSR.L	27
			R.DPCPVIHR.G + Carbamidomethyl (C)	27
			K.DHAVDLVQK.G	50
			K.ADGSYGAWLHR.D	44
			R.YLDKTEQWSR.L	42
			R.KADGSYGAWLHR.D	53
			K.WLLSQQQADGSFR.D	69
			R.VETSISNANSFLGAK.A	81
			K.VLSLAQEQVDDSPEK.L	102
			K.QRVETSISNANSFLGAK.A	64
			R.GCGEQTMIFLAPTLAASR.Y + Carbamidomethyl (C)	82
			R.GCGEQTMIFLAPTLAASR.Y + Carbamidomethyl (C); Oxidation (M)	98
			K.ASAGLLGAHAAAITAYALTLSK.A	61
			K.VLSLAQEQVDDSPEKLQETAK.W	25
			R.VTASSPLDTLGSGGALSAGGVASLLR.L	130
			R.AEMADQVAAWLTHQGSFQGGFR.S + Oxidation (M)	41
			R.TLEIPGNSDPNIIPDGDHSSFVR.V	26
			K.WLLSQQQADGSFRDPCPVIHR.G + Carbamidomethyl (C)	18
C20	Chain A, Profilin-Beta-Actin	gi313507212	K.CDVDIR.K + Carbamidomethyl (C)	37
			K.IIAPPER.K	31
			K.RGILTLK.Y	16
			K.CDVDIRK.D + Carbamidomethyl (C)	32
			K.IIAPPERK.Y	40
			R.AVFPSIVGR.P	44
			K.AGFAGDDAPR.A	76
			R.DLTDYLMK.I	41
			R.DLTDYLMK.I + Oxidation (M)	32
			R.GYSFTTTAER.E	73
			K.EITALAPSTMK.I	46
			R.HQGVMVGMGQK.D	42
			K.EITALAPSTMK.I + Oxidation (M)	42
			R.HQGVMVGMGQK.D + Oxidation (M)	32
			K.DSYVGDEAQSK.R	73
			R.HQGVMVGMGQK.D + 2 Oxidation (M)	37
			K.DSYVGDEAQSKR.G	54
			K.QEYDESGPSIVHR.K	36
			K.SYELPDGQVITIGNER.F	98
			-.VDDDIAALVVDNGSGMCK.A + Carbamidomethyl (C); Oxidation (M)	3
			R.VAPEEHPVLLTEAPLNPK.A	48
			K.DLYANTVLSGGTTMYPGIADR.M	108
			K.DLYANTVLSGGTTMYPGIADR.M + Oxidation (M)	91
C21	Alpha-fetoprotein [Myotis brandtii]	gi521031276	K.DLGEEYFR.G	41
			R.FKDLGEEYFR.G	75
			K.KEPERHECFLK.H + Carbamidomethyl (C)	41
			R.GLVLVTFSQFLQQCPFEEQVK.L + Carbamidomethyl (C)	13
C22	Alpha-fetoprotein [Myotis brandtii]	gi521031276	K.VLVSGAR.Q	27
			K.AACLGPK.L + Carbamidomethyl (C)	37
			K.CSSLQK.F + Carbamidomethyl (C)	39
			K.LVTDLTK.V	46
			K.EVTDFAK.T	31
			K.LDALKEK.V	19
			R.HECFLK.H + Carbamidomethyl (C)	23
			K.GYEATLEK.C	50
			K.NCETFDK.L + Carbamidomethyl (C)	32
			K.EKVLVSGAR.Q	40
			R.LKCSSLQK.F + Carbamidomethyl (C)	34
			K.APVSDRVTK.C	49
			K.QTALVELLK.H	55
			K.SLHTLFGDK.L	40
			K.DLGEEYFR.G	40
			K.LAKEVTDFAK.T	27
			K.KQTALVELLK.H	51
			K.DDNPNLPALVR.P	22
			K.ECCAKPLLEK.S + 2 Carbamidomethyl (C)	27
			R.QRLKCSSLQK.F + Carbamidomethyl (C)	18
			R.PEPDALCTAFK.E + Carbamidomethyl (C)	37
			K.FPTAEFIEVSK.L	12
			R.HPDYAVSLLLR.L	51
			K.GVLTECCEAADK.A + Carbamidomethyl (C)	10
			R.FKDLGEEYFR.G	47
			K.EPERHECFLK.H + Carbamidomethyl (C)	7
			K.GVLTECCEAADK.A + 2 Carbamidomethyl (C)	66
			R.DTYGDMADCCTK.K + 2 Carbamidomethyl (C)	62
			R.DTYGDMADCCTK.K + 2 Carbamidomethyl (C); Oxidation (M)	63
			K.YMCENQDSISSK.L + Carbamidomethyl (C)	71
			K.YMCENQDSISSK.L + Carbamidomethyl (C); Oxidation (M)	61
			K.LGEYGFQNALLVR.Y	61
			K.LKECCAKPLLEK.S + 2 Carbamidomethyl (C)	26
			K.HKDDNPNLPALVR.P	24
			K.LPQVSTPTLVDVSR.K	68
			K.VFDELKPLVEEPK.A	41
			R.DTYGDMADCCTKK.E + 2 Carbamidomethyl (C)	57
			R.DTYGDMADCCTKK.E + 2 Carbamidomethyl (C); Oxidation (M)	56
			K.KLPQVSTPTLVDVSR.K	43
			K.ECCSGDMLECADDR.A + 3 Carbamidomethyl (C)	94
			K.YMCENQDSISSKLK.E + Carbamidomethyl (C); Oxidation (M)	25
			R.LSQKFPTAEFIEVSK.L	18
			K.ECCSGDMLECADDR.A + 3 Carbamidomethyl (C); Oxidation (M)	114
			K.KLPQVSTPTLVDVSRK.L	65
			K.GVLTECCEAADKAACLGPK.L + 3 Carbamidomethyl (C)	37
			K.VHKECCSGDMLECADDR.A + 3 Carbamidomethyl (C)	70
			K.VHKECCSGDMLECADDR.A + 3 Carbamidomethyl (C); Oxidation (M)	51
			K.ECCSGDMLECADDRADLAK.Y + 3 Carbamidomethyl (C)	74
			K.ECCSGDMLECADDRADLAK.Y + 3 Carbamidomethyl (C); Oxidation (M)	21
			K.LCAVASLRDTYGDMADCCTK.K + 3 Carbamidomethyl (C)	8
			K.NCETFDKLGEYGFQNALLVR.Y + Carbamidomethyl (C)	49
			K.VHKECCSGDMLECADDRADLAK.Y + 3 Carbamidomethyl (C)	28
			K.VHKECCSGDMLECADDRADLAK.Y + 3 Carbamidomethyl (C); Oxidation (M)	19
C22	Serotransferrin [Myotis davidii]	gi432108417	K.CTAFSEK.L + Carbamidomethyl (C)	26
			K.GYLAVAVVK.S	46
			K.LLCPDGTR.K + Carbamidomethyl (C)	27
			K.CLAELQGR.T + Carbamidomethyl (C)	46
			K.LCQLCAGK.G + 2 Carbamidomethyl (C)	46
			R.SPNHGVVSR.Q	37
			K.LLCPDGTRK.A + Carbamidomethyl (C)	23
			K.INHCEFDK.F + Carbamidomethyl (C)	14
			R.DQYELLCR.D + Carbamidomethyl (C)	41
			K.GSGFQLNELR.G	83
			K.DLLFRDDTK.C	25
			K.CDEWSINSK.G + Carbamidomethyl (C)	37
			K.WCAIGHQER.L + Carbamidomethyl (C)	30
			K.EETIDQNTGGK.N	50
			K.KGSGFQLNELR.G	37
			K.VLLEQQAQFGK.D	80
			K.FFSQGCAPGYK.R + Carbamidomethyl (C)	63
			K.TKDLLFRDDTK.C	8
			K.CGLVPVLAENYK.T + Carbamidomethyl (C)	37
			R.LKCDEWSINSK.G + Carbamidomethyl (C)	23
			R.GTSGDFQLFSSSQGK.D	110
			R.TAGWNIPMGLLYSK.I	67
			R.TAGWNIPMGLLYSK.I + Oxidation (M)	47
			K.ENPQTSYYAVAVVK.K	76
			R.LLEACTFHKPLTPK.T + Carbamidomethyl (C)	7
			K.SSSPEDLTWNTLQGK.K	68
			K.ENPQTSYYAVAVVKK.G	6
			K.SSSPEDLTWNTLQGKK.S	21
			K.GEADAMSLDGGFIYIAGK.C	62
			K.GEADAMSLDGGFIYIAGK.C + Oxidation (M)	84
			R.GDVAFVKEETIDQNTGGK.N	48
			K.GQIECESAETTEDCIAK.I + 2 Carbamidomethyl (C)	131
			K.AASNFFAASCVPGADATAFPK.L + Carbamidomethyl (C)	82
			R.GTSGDFQLFSSSQGKDLLFK.D	72
			K.IMKGEADAMSLDGGFIYIAGK.C + Oxidation (M)	74
			K.IMKGEADAMSLDGGFIYIAGK.C + 2 Oxidation (M)	35
			K.INHCEFDKFFSQGCAPGYK.R + 2 Carbamidomethyl (C)	33
C22	Hemoglobin subunit beta [Myotis davidii]	gi432107589	K.NLDNLK.G	14
			K.AAVSGLWGK.V	59
			M.VHLTADEK.A	41
			K.LHVDPENFK.L	39
			K.LLGNVLVVVLAR.H	71
			R.LLVVYPWTQR.F	50
			K.VNVDEVGGEALGR.L	79
			K.EFTPQVQGAFQK.L	53
			K.GTFASLSELHCDK.L + Carbamidomethyl (C)	62
			R.FFTSFGDLSNAAAVMGNSK.V	89
C23	Alpha-fetoprotein [Myotis brandtii]	gi521031276	K.LGEYGFQNALLVR.Y	82
			K.KLPQVSTPTLVDVSR.K	65
			K.NCETFDKLGEYGFQNALLVR.Y + Carbamidomethyl (C)	15
C24	Carbonic anhydrase 2 [Myotis davidii	gi432088987	K.GGPLADTYR.L	18
			R.EPISVSSEQINTFR.Q	55
C24	Alpha-fetoprotein [Myotis brandtii]	gi521031276	K.DLGEEYFR.G	25
			R.FKDLGEEYFR.G	53
C25	Alpha-fetoprotein [Myotis brandtii]	gi521031276	K.DLGEEYFR.G	57
			R.FKDLGEEYFR.G	104
			K.KEPERHECFLK.H + Carbamidomethyl (C)	43
			R.GLVLVTFSQFLQQCPFEEQVK.L + Carbamidomethyl (C)	75
C26	Alpha-fetoprotein [Myotis brandtii]	gi521031276	K.VLVSGAR.Q	44
			K.AACLGPK.L + Carbamidomethyl (C)	42
			K.LVTDLTK.V	51
			K.EVTDFAK.T	31
			K.LDALKEK.V	32
			R.HECFLK.H + Carbamidomethyl (C)	27
			K.GYEATLEK.C	51
			R.YIYEIAR.R	26
			K.EKVLVSGAR.Q	39
			R.LKCSSLQK.F + Carbamidomethyl (C)	16
			K.APVSDRVTK.C	55
			K.VLVSGARQR.L	22
			K.QTALVELLK.H	46
			K.SLHTLFGDK.L	35
			K.DLGEEYFR.G	53
			K.LAKEVTDFAK.T	56
			K.KQTALVELLK.H	54
			K.DDNPNLPALVR.P	14
			R.PEPDALCTAFK.E + Carbamidomethyl (C)	46
			K.AACLGPKLDALK.E + Carbamidomethyl (C)	38
			K.GVLTECCEAADK.A + Carbamidomethyl (C)	15
			R.FKDLGEEYFR.G	49
			K.EPERHECFLK.H + Carbamidomethyl (C)	25
			K.GVLTECCEAADK.A + 2 Carbamidomethyl (C)	66
			R.DTYGDMADCCTK.K + 2 Carbamidomethyl (C)	62
			R.RHPDYAVSLLLR.L	49
			R.DTYGDMADCCTK.K + 2 Carbamidomethyl (C); Oxidation (M)	75
			K.YMCENQDSISSK.L + Carbamidomethyl (C)	71
			K.KEPERHECFLK.H + Carbamidomethyl (C)	12
			K.YMCENQDSISSK.L + Carbamidomethyl (C); Oxidation (M)	38
			K.LGEYGFQNALLVR.Y	91
			K.LKECCAKPLLEK.S + 2 Carbamidomethyl (C)	19
			K.HKDDNPNLPALVR.P	28
			K.LPQVSTPTLVDVSR.K	69
			K.AACLGPKLDALKEK.V + Carbamidomethyl (C)	17
			R.DTYGDMADCCTKK.E + 2 Carbamidomethyl (C)	59
			R.DTYGDMADCCTKK.E + 2 Carbamidomethyl (C); Oxidation (M)	43
			K.KLPQVSTPTLVDVSR.K	63
			K.GVLTECCEAADKAACLGPK.L + 3 Carbamidomethyl (C)	44
			K.ECCSGDMLECADDRADLAK.Y + 3 Carbamidomethyl (C)	14
			K.LCAVASLRDTYGDMADCCTK.K + 3 Carbamidomethyl (C)	1
			R.GLVLVTFSQFLQQCPFEEQVK.L + Carbamidomethyl (C)	33
C26	Hemoglobin subunit beta [Myotis davidii]	gi432107589	K.NLDNLK.G	21
			K.AAVSGLWGK.V	59
			M.VHLTADEK.A	39
			K.LHVDPENFK.L	26
			K.LLGNVLVVVLAR.H	83
			R.LLVVYPWTQR.F	50
			K.VNVDEVGGEALGR.L	83
			K.EFTPQVQGAFQK.L	48
			K.GTFASLSELHCDK.L + Carbamidomethyl (C)	68
			R.FFTSFGDLSNAAAVMGNSK.V	97
			R.FFTSFGDLSNAAAVMGNSK.V + Oxidation (M)	95
C26	Adenine phosphoribosyltransferase [Myotis davidii]	gi432104870	R.AACELLGQLR.A + Carbamidomethyl (C)	78
			R.AAISLLANHLK.K	53
			R.AAISLLANHLKK.T	46
			R.SFPDFPTPGVLFR.D	48
			R.DISPLLKDPNSFR.A	21
			K.VVVVDDLLATGGTMR.A	96
			K.VVVVDDLLATGGTMR.A + Oxidation (M)	111
			K.LPGPTVSTSYTLEYGK.A	90
C27	Alpha-fetoprotein [Myotis brandtii]	gi521031276	K.VLVSGAR.Q	44
			K.AACLGPK.L + Carbamidomethyl (C)	42
			K.LVTDLTK.V	44
			K.EVTDFAK.T	33
			K.LDALKEK.V	31
			R.HECFLK.H + Carbamidomethyl (C)	33
			K.GYEATLEK.C	41
			K.EKVLVSGAR.Q	44
			R.LKCSSLQK.F + Carbamidomethyl (C)	21
			K.APVSDRVTK.C	56
			K.VLVSGARQR.L	26
			K.QTALVELLK.H	41
			K.SLHTLFGDK.L	41
			K.DLGEEYFR.G	53
			K.LAKEVTDFAK.T	51
			K.KQTALVELLK.H	51
			K.DDNPNLPALVR.P	64
			R.PEPDALCTAFK.E + Carbamidomethyl (C)	32
			K.AACLGPKLDALK.E + Carbamidomethyl (C)	37
			K.GVLTECCEAADK.A + Carbamidomethyl (C)	11
			R.FKDLGEEYFR.G	45
			K.EPERHECFLK.H + Carbamidomethyl (C)	6
			K.GVLTECCEAADK.A + 2 Carbamidomethyl (C)	77
			R.DTYGDMADCCTK.K + 2 Carbamidomethyl (C)	63
			R.RHPDYAVSLLLR.L	71
			R.DTYGDMADCCTK.K + 2 Carbamidomethyl (C); Oxidation (M)	52
			K.YMCENQDSISSK.L + Carbamidomethyl (C)	58
			K.KEPERHECFLK.H + Carbamidomethyl (C)	17
			K.YMCENQDSISSK.L + Carbamidomethyl (C); Oxidation (M)	21
			K.LGEYGFQNALLVR.Y	69
			K.LPQVSTPTLVDVSR.K	56
			K.AACLGPKLDALKEK.V + Carbamidomethyl (C)	60
			R.DTYGDMADCCTKK.E + 2 Carbamidomethyl (C)	60
			R.DTYGDMADCCTKK.E + 2 Carbamidomethyl (C); Oxidation (M)	29
			K.KLPQVSTPTLVDVSR.K	45
			R.PEPDALCTAFKESDQK.L + Carbamidomethyl (C)	25
			K.LCAVASLRDTYGDMADCCTK.K + 3 Carbamidomethyl (C)	14
			R.GLVLVTFSQFLQQCPFEEQVK.L + Carbamidomethyl (C)	87
C27	Hemoglobin subunit beta [Myotis davidii]	gi432107589	K.NLDNLK.G	15
			K.AAVSGLWGK.V	53
			M.VHLTADEK.A	37
			K.LHVDPENFK.L	39
			K.LLGNVLVVVLAR.H	85
			R.LLVVYPWTQR.F	36
			K.VNVDEVGGEALGR.L	80
			K.GTFASLSELHCDK.L + Carbamidomethyl (C)	66
			R.FFTSFGDLSNAAAVMGNSK.V	86
			R.FFTSFGDLSNAAAVMGNSK.V + Oxidation (M)	99
			K.GTFASLSELHCDKLHVDPENFK.L + Carbamidomethyl (C)	11
C27	Serotransferrin [Myotis brandtii]	gi521024316	K.LLCPDGTR.K + Carbamidomethyl (C)	21
			K.CLAELQGR.T + Carbamidomethyl (C)	46
			K.LCQLCAGK.G + 2 Carbamidomethyl (C)	35
			R.YYGYTGAFR.C	31
			K.DLLFRDDTK.C	13
			K.TKDLLFRDDTK.C	13
			R.GTSGDFQLFSSSQGK.D	117
			R.TAGWNIPMGLLYSK.I	8
			K.ADAVTLDAGLVFDAGR.A	101
			R.APFNLKPVVAEYYGSK.E	60
			R.GDVAFVKEETIDQNTGGK.N	65
C28	Alpha-fetoprotein [Myotis brandtii]	gi521031276	R.FKDLGEEYFR.G	62
			K.KEPERHECFLK.H + Carbamidomethyl (C)	47
C29	Alpha-fetoprotein [Myotis brandtii]	gi521031276	K.VLVSGAR.Q	44
			K.AACLGPK.L + Carbamidomethyl (C)	47
			K.LVTDLTK.V	14
			K.EVTDFAK.T	25
			K.LDALKEK.V	26
			K.ATEEQLK.T	27
			R.HECFLK.H + Carbamidomethyl (C)	27
			R.VGSYCCK.L + 2 Carbamidomethyl (C)	25
			K.GYEATLEK.C	43
			K.NCETFDK.L + Carbamidomethyl (C)	10
			R.YIYEIAR.R	19
			K.EKVLVSGAR.Q	39
			K.APVSDRVTK.C	39
			K.QTALVELLK.H	46
			K.SLHTLFGDK.L	41
			K.DLGEEYFR.G	40
			K.KQTALVELLK.H	44
			K.AACLGPKLDALK.E + Carbamidomethyl (C)	33
			R.FKDLGEEYFR.G	35
			K.HKPKATEEQLK.T	38
			K.GVLTECCEAADK.A + 2 Carbamidomethyl (C)	43
			R.DTYGDMADCCTK.K + 2 Carbamidomethyl (C); Oxidation (M)	70
			K.YMCENQDSISSK.L + Carbamidomethyl (C)	63
			K.KEPERHECFLK.H + Carbamidomethyl (C)	14
			K.LGEYGFQNALLVR.Y	61
			K.LKECCAKPLLEK.S + 2 Carbamidomethyl (C)	18
			K.QTALVELLKHKPK.A	9
			K.AACLGPKLDALKEK.V + Carbamidomethyl (C)	28
			K.KLPQVSTPTLVDVSR.K	19
			K.GVLTECCEAADKAACLGPK.L + 3 Carbamidomethyl (C)	22
			R.MGCAEDYLSVVLNWLCVSHEK.A + 2 Carbamidomethyl (C)	20
C29	Hemoglobin subunit beta [Myotis brandtii]	gi521034749	K.NLDNLK.G	19
			K.AAVSGLWGK.V	67
			M.VHLTADEK.A	35
			K.LHVDPENFK.L	39
			R.LLVVYPWTQR.F	42
			K.VNVDEVGGEALGR.L	78
			K.EFTPQVQGAFQK.L	51
			K.GTFASLSELHCDK.L + Carbamidomethyl (C)	64
			R.FFTSFGDLSNAAAVMGNSK.V	100
			R.FFTSFGDLSNAAAVMGNSK.V + Oxidation (M)	72
C29	Apolipoprotein M [Myotis davidii]	gi432089435	R.SPYPPEK.C	28
			K.AFLLTPR.K	34
			R.FLLYNR.S	25
			R.TKTGSCVPR.E + Carbamidomethyl (C)	30
			K.TELFSSSCPGGIMLK.E + Carbamidomethyl (C)	76
			K.TELFSSSCPGGIMLK.E + Carbamidomethyl (C); Oxidation (M)	95
			K.CVEEFQSLTSCLDSK.A + 2 Carbamidomethyl (C)	106
C30	Hemoglobin subunit beta [Myotis davidii]	gi432107589	K.NLDNLK.G	13
			K.AAVSGLWGK.V	64
			M.VHLTADEK.A	39
			K.LLGNVLVVVLAR.H	88
			R.LLVVYPWTQR.F	37
			K.VNVDEVGGEALGR.L	79
			K.EFTPQVQGAFQK.L	55
			R.FFTSFGDLSNAAAVMGNSK.V	69
			R.FFTSFGDLSNAAAVMGNSK.V + Oxidation (M)	100
			K.AAVSGLWGKVNVDEVGGEALGR.L	76
C30	Alpha-fetoprotein [Myotis brandtii]	gi521031276	K.VLVSGAR.Q	44
			K.LVTDLTK.V	5
			K.EVTDFAK.T	11
			K.LDALKEK.V	26
			R.HECFLK.H + Carbamidomethyl ©	33
			K.APVSDRVTK.C	47
			K.SELAHRFK.D	14
			K.QTALVELLK.H	45
			K.SLHTLFGDK.L	39
			K.DLGEEYFR.G	52
			K.LAKEVTDFAK.T	52
			K.KQTALVELLK.H	54
			R.DAHKSELAHR.F	22
			R.FKDLGEEYFR.G	35
			R.DTYGDMADCCTK.K + 2 Carbamidomethyl (C); Oxidation (M)	66
			K.YMCENQDSISSK.L + Carbamidomethyl (C)	75
			K.YMCENQDSISSK.L + Carbamidomethyl (C); Oxidation (M)	48
			K.LGEYGFQNALLVR.Y	85
			K.LKECCAKPLLEK.S + 2 Carbamidomethyl (C)	12
			K.KLPQVSTPTLVDVSR.K	45
C30	Dihydroorotate dehydrogenase, mitochondrial [Myotis brandtii]	gi521035253	K.TYYRLR.T	14
			K.NPVDQVQR.I	58
			K.WTNKAIGEK.L	34
			K.LPECEAVCGK.P + 2 Carbamidomethyl (C)	41
			K.KWTNKAIGEK.L	39
			R.YQCKTYYR.L + Carbamidomethyl (C)	26
			K.LPECEAVCGKPK.N + 2 Carbamidomethyl (C)	43
			R.TEGDGVYTLNSEK.K	60
			K.APEVANGYVEHSVR.Y	58
			R.TEGDGVYTLNSEKK.W	54
			R.LRTEGDGVYTLNSEK.K	40
			R.LRTEGDGVYTLNSEKK.W	33
			K.AIGEKLPECEAVCGKPK.N + 2 Carbamidomethyl (C)	62
			K.APEVANGYVEHSVRYQCK.T + Carbamidomethyl (C)	26
C31	Full=Hemoglobin subunit alpha	gi110831911	R.MFLSFPTTK.T	35
			K.LRVDPVNFK.L	25
			K.VGGHAGDYGAEALER.M	131
			K.TYFPHFDLSHGSAQVK.G	123
C31	hemoglobin alpha chain [Rhinolophus pusillus]	gi189909345	R.MFLSFPTTK.T	35
			K.LRVDPVNFK.L	25
			K.VGGNAGEYGAEALER.M	67
			K.TYFPHFDLSHGSAQVK.G	123
C32	Full=Hemoglobin subunit alpha	gi122437	R.MFLSFPTTK.T	45
			K.LRVDPVNFK.L	12
			K.VGGQAGDYGAEALER.M	131
			K.TYFPHFDLSHGSAQVK.A	134
C32	hemoglobin alpha chain [Myotis adversus]	gi189909343	R.MFLSFPTTK.T	45
			K.LRVDPVNFK.L	12
			K.TYFPHFDLSHGSAQVK.G	134
			K.LLSHCLLVTLASHHPNEFTPAIHASLDK.F + Carbamidomethyl (C)	111
